# Supplementary material for: UL36 Encoded by Marek’s Disease Virus Exhibits Linkage-Specific Deubiquitinase Activity
Source: Int J Mol Sci. 2020 Mar 5;21(5):1783. doi: 10.3390/ijms21051783 (PMC7084888; doi:10.3390/ijms21051783)
Supplement: Supplementary file 1 [file ijms-21-01783-s001.zip]

Archive with 5 entries (5 files):
- Figure S1.tif
- Table S1.xlsx
- Table S2.xlsx
- Table S3.xlsx
- Supplementary data legends.docx
