# Supplementary material for: UL36 Encoded by Marek’s Disease Virus Exhibits Linkage-Specific Deubiquitinase Activity
Source: Int J Mol Sci. 2020 Mar 5;21(5):1783. doi: 10.3390/ijms21051783 (PMC7084888; doi:10.3390/ijms21051783)
Supplement: Supplementary file 1 [file ijms-21-01783-s001.zip › Table S1.xlsx]

## Sheet: Sheet1
Table S1. Optimization of wild type UL36(480) gene of MDV
Original Sequence		Optimized Sequence
ATGACAGATTCTACTGACAGCAGACAAGCTACTACAAATTGCAGGAAATATTCAAGAACTACATCGAACGCACCCATGCTAGCTGCGAACGTGTTAAGAGATAAATCGACGTCTGGACTCTGTTCGCTTGATCGAAAACACGACCCATATTTTGGGCAAATTATGGATAACCCTGAGGTAATTCTAGATGAATGGGCAAAGATGGTGATAGATACGACTGATGTAACGGTAGTGGCGGTTGGTATTAGAAACCAGTTTGCTCCGGACCTAAGTCCTGCGTCTTCAGTTTCATGTTTACGTTCATCGTTGGCATTTCTTCGTATAGTTTTTGCGTATGGATTAGATACAGTCATATCATCAGATGCAATAGATAGACTTTTATTACAGGGAAAGGCCTGG…		ATGACTGACAGCACTGACAGCCGTCAGGCCACTACCAACTGCCGCAAGTATAGCCGCACCACTAGCAACGCTCCCATGCTGGCCGCTAATGTGCTGCGTGACAAGAGCACTAGCGGTCTGTGCTCCCTGGACCGTAAGCACGACCCTTACTTCGGCCAGATCATGGACAACCCCGAGGTCATCCTGGATGAGTGGGCCAAGATGGTCATCGACACCACCGACGTGACCGTCGTGGCTGTGGGTATCCGTAATCAGTTCGCTCCCGACCTGTCCCCTGCTTCCTCCGTGTCCTGCCTGCGTTCCTCCCTCGCTTTCCTCCGCATCGTGTTCGCCTATGGCCTGGACACTGTCATCAGCAGCGATGCTATCGACCGCCTGCTGCTGCAGGGCAAGGCTTGG…
