# Supplementary material for: UL36 Encoded by Marek’s Disease Virus Exhibits Linkage-Specific Deubiquitinase Activity
Source: Int J Mol Sci. 2020 Mar 5;21(5):1783. doi: 10.3390/ijms21051783 (PMC7084888; doi:10.3390/ijms21051783)
Supplement: Supplementary file 1 [file ijms-21-01783-s001.zip › Table S2.xlsx]

## Sheet: Sheet1
Table S2. Accession numbers of UL36 homologs encoded by different herpesvirus species
Name of Viral DUBs	Accession # of Viral DUBs	Viruses Species	Full Name of Viruses	Synonyms
UL36	ACI32655.1	AnHV-1	Anatid alphaherpesvirus 1
UL36	YP_009352944.1	CoHV-2	Columbid alphaherpesvirus 1
UL36	AII80958.1	EHV-1	Equid alphaherpesvirus 1
UL36	AVW81480.1	FeHV-2	Felid alphaherpesvirus 1
UL36	AQN77128.1	GaHV-2	Gallid alphaherpesvirus 2	Marek's Disease Virus
UL36	ALM22753.1	HHV-1	Human alphaherpesvirus 1	Herpes Simplex Virus 1
UL48	YP_081506.1	HHV-5	Human betaherpesvirus 5	Human cytomegalovirus (HCMV)
U31	YP_073771.1	HHV-7	Human betaherpesvirus 7
M48	AWV68654.1	MuHV-1	Murid betaherpesvirus 1
BPLF1	CAD53402.1	HHV-4	Human gammaherpesvirus 4	Epstein-Barr virus
ORF64	YP_001129421.1	HHV-8	Human gammaherpesvirus 8	Kaposi’s sarcoma-associated herpesvirus
UL36	AAF19328.1	MuHV-4	Murid gammaherpesvirus 4	Murine gammaherpesvirus 68
