# Supplementary material for: UL36 Encoded by Marek’s Disease Virus Exhibits Linkage-Specific Deubiquitinase Activity
Source: Int J Mol Sci. 2020 Mar 5;21(5):1783. doi: 10.3390/ijms21051783 (PMC7084888; doi:10.3390/ijms21051783)
Supplement: Supplementary file 1 [file ijms-21-01783-s001.zip › Table S3.xlsx]

## Sheet: Sheet1
Table S3. Accession numbers of UL36 encoded by various Gallid herpesvirus 2 strains
Gallid herpesvirus 2 strain	Accession numbers of UL36
814	AEV55016.1
CVI988	ABF72274.1
CU-2	ABV31147.2
J-1	AQN77128.1
LMS	AEZ51694.1
Md5	AAG14229.1
GA	AAF66771.1
EU-1	AUB51035.1
RB-1B	ABR13118.1
648a	AFM75173.1
